# Supplementary material for: A new approach for the quantification of synchrony of multivariate non-stationary psychophysiological variables during emotion eliciting stimuli
Source: Front Psychol. 2015 Jan 20;5:1507. doi: 10.3389/fpsyg.2014.01507 (PMC4299432; doi:10.3389/fpsyg.2014.01507)
Supplement: Supplementary file 1 [file DataSheet1.ZIP]

Archive with 6 entries (5 files):
- bivar_data_p1.dat
- bivar_data_p2.dat
- syntax_MARSS.R
- tutorial_code_bivariate_coherences.pdf
- __MACOSX/
- __MACOSX/._tutorial_code_bivariate_coherences.pdf
