# Supplementary material for: A new approach for the quantification of synchrony of multivariate non-stationary psychophysiological variables during emotion eliciting stimuli
Source: Front Psychol. 2015 Jan 20;5:1507. doi: 10.3389/fpsyg.2014.01507 (PMC4299432; doi:10.3389/fpsyg.2014.01507)
Supplement: Supplementary file 1 [file DataSheet1.ZIP › bivar_data_p1.dat]

0.871807	0.777918	0.734292	0.753361	0.776494	0.697446	0.639518	0.486783	0.427461	0.480693	0.733289	0.775055	0.790167	0.783508	0.735966	0.549398	0.464868	0.449119	0.445277	0.45367	0.494423	0.790492	0.877003	0.881082	0.886171	0.904489	0.91954	0.944927	0.980866	0.979379	0.976148	0.968451	0.553269	0.336774	0.346444	0.469256	0.726137	0.887943	0.871198	0.610241	0.520144	0.647373	0.867882	0.946837	0.916953	0.806841	0.685649	0.487827	0.393144	0.501096
0.870934	0.880245	0.883981	0.902896	0.926013	0.921506	0.912048	0.907583	0.9189	0.934006	0.934899	0.925902	0.91387	0.897891	0.889191	0.927874	0.950341	0.94347	0.937496	0.92658	0.839826	0.589545	0.583827	0.513211	0.503652	0.74671	0.717439	0.673238	0.660365	0.660054	0.671503	0.671751	0.680373	0.68173	0.655872	0.626065	0.443764	0.399068	0.400898	0.423703	0.424824	0.506292	0.514548	0.544394	0.649437	0.647908	0.625958	0.587574	0.579557	0.573638
0.636023	0.638315	0.66252	0.65696	0.612407	0.606334	0.652089	0.659163	0.645624	0.644174	0.643948	0.623874	0.590091	0.597743	0.635549	0.733612	0.769983	0.805247	0.825154	0.836277	0.813032	0.603141	0.597032	0.525135	0.510007	0.649159	0.630089	0.55936	0.542509	0.54999	0.683188	0.683045	0.677709	0.670778	0.589006	0.430935	0.383584	0.38465	0.407019	0.496329	0.470828	0.464629	0.465531	0.501291	0.563624	0.576521	0.493863	0.479046	0.486801	0.523335
0.487849	0.659969	0.76607	0.80168	0.837949	0.878605	0.857704	0.805537	0.732893	0.651366	0.679484	0.750485	0.826945	0.87717	0.893823	0.937257	0.974178	0.986406	0.986616	0.973161	0.939003	0.88762	0.895018	0.891305	0.845612	0.766888	0.719208	0.689003	0.797593	0.936061	0.797599	0.805062	0.906819	0.89442	0.868599	0.857593	0.796841	0.696617	0.583867	0.447653	0.321042	0.278869	0.27648	0.318302	0.380989	0.446383	0.628309	0.790306	0.919364	0.917664
0.558816	0.623503	0.524572	0.456891	0.425205	0.364762	0.288966	0.265434	0.300219	0.407625	0.456111	0.456828	0.453892	0.420317	0.232705	0.19408	0.255228	0.367536	0.488533	0.631051	0.693005	0.655104	0.586555	0.45082	0.32157	0.254826	0.274411	0.629389	0.867495	0.890153	0.820011	0.63497	0.480283	0.435191	0.419087	0.425177	0.412816	0.353509	0.385272	0.452962	0.448021	0.378211	0.299376	0.214674	0.12765	0.107501	0.140894	0.196106	0.234258	0.225996
0.516155	0.545712	0.473657	0.44837	0.397594	0.311046	0.263721	0.251785	0.250923	0.235212	0.202352	0.198748	0.207307	0.210302	0.184442	0.181604	0.251072	0.358103	0.465925	0.581713	0.631926	0.581564	0.514477	0.36561	0.253218	0.18556	0.161939	0.179034	0.524682	0.890153	0.546045	0.316568	0.260962	0.190572	0.170083	0.177524	0.185597	0.200313	0.304707	0.408928	0.405584	0.339523	0.290435	0.221688	0.139756	0.114357	0.123064	0.144763	0.167334	0.175833
[truncated: 70 more columns]
