# Supplementary material for: A new approach for the quantification of synchrony of multivariate non-stationary psychophysiological variables during emotion eliciting stimuli
Source: Front Psychol. 2015 Jan 20;5:1507. doi: 10.3389/fpsyg.2014.01507 (PMC4299432; doi:10.3389/fpsyg.2014.01507)
Supplement: Supplementary file 1 [file DataSheet1.ZIP › bivar_data_p2.dat]

0.94084	0.814313	0.803674	0.888178	0.855124	0.542472	0.407198	0.405728	0.668311	0.837547	0.862241	0.839627	0.81306	0.842573	0.897402	0.913326	0.924728	0.945901	0.959774	0.980959	0.981988	0.620643	0.616947	0.60433	0.629349	0.764488	0.801584	0.783539	0.635782	0.475439	0.396797	0.405483	0.464542	0.54223	0.59984	0.746529	0.888465	0.964718	0.968372	0.948278	0.902735	0.760653	0.41157	0.245984	0.284596	0.35444	0.360719	0.305145	0.203015	0.167721
0.720937	0.705179	0.634456	0.519156	0.418127	0.372025	0.38416	0.463102	0.472408	0.475054	0.470394	0.444161	0.399901	0.519102	0.658754	0.594816	0.501117	0.505889	0.549332	0.624104	0.643552	0.568005	0.568164	0.567402	0.546638	0.488802	0.479652	0.441551	0.421426	0.435429	0.497681	0.557411	0.665191	0.814793	0.85176	0.798748	0.693109	0.371607	0.363806	0.345157	0.38605	0.49699	0.599805	0.690138	0.7292	0.759467	0.779848	0.797912	0.818314	0.824523
0.703498	0.730348	0.671333	0.536999	0.466582	0.382295	0.375664	0.438944	0.477957	0.474919	0.427155	0.405005	0.404381	0.513644	0.500774	0.441373	0.402499	0.428384	0.445082	0.511001	0.527878	0.608986	0.617614	0.546895	0.463355	0.382035	0.359689	0.353382	0.351093	0.35064	0.41946	0.565782	0.643071	0.718323	0.734458	0.70247	0.515175	0.273404	0.283213	0.321162	0.375075	0.513906	0.571851	0.611931	0.616512	0.630916	0.661803	0.663059	0.653296	0.656441
0.650267	0.468593	0.485927	0.617617	0.815567	0.911499	0.928167	0.940366	0.940366	0.909995	0.891527	0.880368	0.870302	0.75004	0.604253	0.490368	0.485795	0.560286	0.633385	0.710736	0.738589	0.959374	0.949803	0.933231	0.843901	0.777935	0.801311	0.877705	0.923531	0.883999	0.837703	0.837688	0.84627	0.843386	0.756278	0.601738	0.43182	0.411903	0.515642	0.681379	0.730566	0.746802	0.788463	0.889551	0.944706	0.976559	0.975738	0.975187	0.972962	0.971174
0.718211	0.688765	0.703655	0.693671	0.553352	0.474173	0.480318	0.531076	0.600015	0.653528	0.643873	0.505044	0.270311	0.0878821	0.0611843	0.0822706	0.141557	0.257189	0.395769	0.538056	0.630825	0.629363	0.559947	0.439074	0.28728	0.167844	0.169108	0.29301	0.590967	0.682869	0.669957	0.557406	0.408385	0.324598	0.253351	0.230021	0.228054	0.187164	0.122949	0.12889	0.240561	0.333911	0.330423	0.222756	0.213172	0.263999	0.260452	0.158928	0.092344	0.0835826
0.676926	0.669205	0.689236	0.681032	0.551619	0.430616	0.39158	0.40016	0.458361	0.520893	0.495309	0.249155	0.105858	0.0493612	0.0511458	0.0747272	0.126516	0.232825	0.375463	0.515068	0.585553	0.580184	0.53278	0.446665	0.301899	0.236079	0.268687	0.424322	0.487953	0.567535	0.54652	0.37405	0.375914	0.386712	0.365406	0.331257	0.309229	0.21631	0.0999267	0.0909178	0.176672	0.216764	0.204535	0.164238	0.151329	0.171144	0.180375	0.14147	0.0949336	0.078879
[truncated: 70 more columns]
