# Supplementary material for: A new approach for the quantification of synchrony of multivariate non-stationary psychophysiological variables during emotion eliciting stimuli
Source: Front Psychol. 2015 Jan 20;5:1507. doi: 10.3389/fpsyg.2014.01507 (PMC4299432; doi:10.3389/fpsyg.2014.01507)
Supplement: Supplementary file 1 [file DataSheet1.ZIP › syntax_MARSS.R]

#install.packages("car",dependencies=TRUE)
library(car)
#install.packages("MARSS",dependencies=TRUE)
library(MARSS)

########################################################################################
### read data
raw.file.name <- file.choose() #select raw.data file
roh <- read.table(raw.file.name,header=FALSE, sep= "\t")
data <- as.matrix(roh) #convert to matrix

########################################################################################
### Specification of matrices
# structural model part
B=matrix(list("f1"),1,1) #coefficient latent states
G=matrix(list("g1"),1,1) #intercept

# measurement model part
H=matrix(list("h1","h2","h3","h4","h5","h6"),6,1) #loadings
A=matrix(list("a1","a2","a3","a4","a5","a6"),6,1) #intercepts

# Specification of the overall modell
model.gen <- list(Z=H,A=A,B=B,U=G) # This assignmet is expected by the MARSS package.

########################################################################################
### Model estimation
kemfit <- MARSS(data, model=model.gen)

#SEs bootstrap
kemfit.with.CIs <- MARSSparamCIs(kemfit,method = "parametric")

########################################################################################
### Visualization of overall synchronity
plot(t(kemfit$states),type="l",xlab="time",ylab="synchronity (latent state)")
